# Supplementary material for: Transcriptome-Based Identification of AP2/EREBP Genes Regulating Cuticle Formation in Tree Peony ‘Bai Wang Shi Zi’
Source: Plants (Basel). 2026 Jun 20;15(12):1911. doi: 10.3390/plants15121911 (PMC13306563; doi:10.3390/plants15121911)
Supplement: Supplementary file 1 [file plants-15-01911-s001.zip]

Archive with 1 entries (1 files):
- plants-4316964-supplementary.pdf
